# Supplementary material for: Identification of tryptophan metabolic gene-related subtypes, development of prognostic models, and characterization of tumor microenvironment infiltration in gliomas
Source: Front Mol Neurosci. 2022 Nov 4;15:1037835. doi: 10.3389/fnmol.2022.1037835 (PMC9673907; doi:10.3389/fnmol.2022.1037835)
Supplement: Supplementary file 5 [file Table_2.XLS]

## Sheet: diff
Nine different genes
gene	conMean	treatMean	logFC	pValue
IL4I1	7.93911	18.662	1.23305	6.7454e-31
IDO1	1.03675	4.53719	2.12974	1.59374e-21
INMT	6.19749	13.4678	1.11976	4.18859e-06
DDC	7.56454	3.06881	-1.30157	3.7547e-32
CYP1A1	6.49435	3.04376	-1.09333	5.85255e-33
ALDH1B1	28.1261	67.3379	1.25951	1.69944e-101
OGDHL	85.3056	33.4471	-1.35076	9.6135e-85
ASMT	5.92841	1.33287	-2.15311	7.03298e-60
TPH2	3.19011	0.66156	-2.26966	5.19244e-43
